# Supplementary material for: Healthcare resource utilization and associated costs among patients with migraine in Finland: A retrospective register-based study
Source: PLoS One. 2024 Mar 20;19(3):e0300816. doi: 10.1371/journal.pone.0300816 (PMC10954127; doi:10.1371/journal.pone.0300816)
Supplement: S1 Data — (XLSX) [file pone.0300816.s006.xlsx]

## Sheet: Palvelukäyttö
	Kokonaispalvelukäyttö - Kaikki palvelukäyttö												Migreeniin liittyvä palvelukäyttö - Kaikki palvelukäyttö
	Kohortti	Potilasmäärä	ESH käynnit*	ESH päivystyskäynnit	ESH hoitopäivät	PTH käynnit*	PTH päivystyskäynnit	PTH hoitopäivät	TTH Ehkäisevä	TTH Sairaudenhoito			Kohortti	Potilasmäärä	ESH käynnit*	ESH päivystyskäynnit	ESH hoitopäivät	PTH käynnit*	PTH päivystyskäynnit	PTH hoitopäivät	TTH Ehkäisevä	TTH Sairaudenhoito
	Kipulääke	56090	184030	36217	31636	146510	21506	3348	54578	80007			Kipulääke	56090	24992	6415	5485	5959	817	472	1013	4201
	Triptaani-kontr.	5287	27437	6410	9461	22635	3196	5729	4230	6125			Triptaani-kontr.	5287	3803	1125	2420	538	98	1552	79	187
	Triptaani	78327	231332	41588	44146	194646	31663	8503	95101	146565			Triptaani	78327	11497	3345	2433	5940	827	603	1191	6459
	Triptaani 2	7186	24031	4504	3941	19493	3028	425	10975	17777			Triptaani 2	7186	2124	659	240	1049	164	3	318	1497
	Triptaani ≥3	1064	3779	743	476	2786	407	7	1772	2994			Triptaani ≥3	1064	668	103	44	198	36	3	66	367
	Estohoito	18367	73610	13674	12279	54799	8315	3330	24781	39452			Estohoito	18367	14410	3316	3639	5367	578	1551	1415	5506
	Estohoito 2	3262	18361	3560	3499	11128	1876	1414	5156	7919			Estohoito 2	3262	5099	1050	1518	1433	186	528	447	1655
	Estohoito ≥3	591	4514	1083	1018	2681	561	330	1088	1664			Estohoito ≥3	591	1488	421	514	437	86	146	154	399
	mABS	5537	32992	3655	2791	20263	1911	425	10306	15942			mABS	5537	11663	1186	920	3517	216	136	1225	3206
	Yhteensä	175711	600086	111434	109247	474941	72463	23511	207987	318445			Yhteensä	175711	75744	17620	17213	24438	3008	4994	5908	23477
	Kokonaispalvelukäyttö - Per 1000 potilasta												Migreeniin liittyvä palvelukäyttö - Per 1000 potilasta
	Kohortti	Potilasmäärä	ESH käynnit*	ESH päivystyskäynnit	ESH hoitopäivät	PTH käynnit*	PTH päivystyskäynnit	PTH hoitopäivät	TTH Ehkäisevä	TTH Sairaudenhoito			Kohortti	Potilasmäärä	ESH käynnit*	ESH päivystyskäynnit	ESH hoitopäivät	PTH käynnit*	PTH päivystyskäynnit	PTH hoitopäivät	TTH Ehkäisevä	TTH Sairaudenhoito
	Kipulääke	56090	3280.98	645.694	564.022	2612.05	383.42	59.6898	973.043	1426.4			Kipulääke	56090	445.57	114.37	97.7893	106.24	14.5659	8.41505	18.0603	74.8975
	Triptaani-kontr.	5287	5189.52	1212.41	1789.48	4281.26	604.502	1083.6	800.076	1158.5			Triptaani-kontr.	5287	719.312	212.786	457.726	101.759	18.536	293.55	14.9423	35.3698
	Triptaani	78327	2953.41	530.954	563.612	2485.04	404.241	108.558	1214.15	1871.19			Triptaani	78327	146.782	42.7056	31.0621	75.8359	10.5583	7.69849	15.2055	82.462
	Triptaani 2	7186	3344.14	626.774	548.427	2712.64	421.375	59.1428	1527.28	2473.84			Triptaani 2	7186	295.575	91.7061	33.3983	145.978	22.8222	0.417478	44.2527	208.322
	Triptaani ≥3	1064	3551.69	698.308	447.368	2618.42	382.519	6.57895	1665.41	2813.91			Triptaani ≥3	1064	627.82	96.8045	41.3534	186.09	33.8346	2.81955	62.0301	344.925
	Estohoito	18367	4007.73	744.487	668.536	2983.56	452.714	181.303	1349.21	2147.98			Estohoito	18367	784.559	180.541	198.127	292.209	31.4695	84.4449	77.0403	299.777
	Estohoito 2	3262	5628.76	1091.35	1072.65	3411.4	575.107	433.476	1580.63	2427.65			Estohoito 2	3262	1563.15	321.888	465.359	439.301	57.0202	161.864	137.032	507.357
	Estohoito ≥3	591	7637.9	1832.49	1722.5	4536.38	949.239	558.376	1840.95	2815.57			Estohoito ≥3	591	2517.77	712.352	869.712	739.425	145.516	247.039	260.575	675.127
	mABS	5537	5958.46	660.105	504.064	3659.56	345.133	76.7564	1861.3	2879.18			mABS	5537	2106.38	214.195	166.155	635.182	39.0103	24.562	221.239	579.014
	Keskiarvo	175711	3415.19	634.189	621.743	2702.97	412.399	133.805	1183.69	1812.32			Keskiarvo	175711	431.071	100.278	97.962	139.081	17.119	28.4217	33.6234	133.611
	*Muut kuin päivystyskäynnit												*Muut kuin päivystyskäynnit
